# Supplementary material for: Reader Responses to Online Reporting of Tagged Bird Behavior
Source: Animals (Basel). 2025 Jul 11;15(14):2053. doi: 10.3390/ani15142053 (PMC12291723; doi:10.3390/ani15142053)
Supplement: Supplementary file 1 [file animals-15-02053-s001.zip]

Archive with 1 entries (1 files):
- animals-3718237-supplementary.pdf
